# Supplementary material for: Comprehensive Analysis of the Synergistic Effects of Bimetallic Oxides in CoM/γ-Al2O3 (M = Cu, Fe, or Ni) Catalysts for Enhancing Toluene Combustion Efficiency
Source: Molecules. 2025 Mar 6;30(5):1188. doi: 10.3390/molecules30051188 (PMC11901707; doi:10.3390/molecules30051188)
Supplement: Supplementary file 1 [file molecules-30-01188-s001.zip]

Archive with 1 entries (1 files):
- molecules-3489658-supplementary.pdf
